# Supplementary material for: The gut commensal Faecalibacterium hominis attenuates indole—AhR signaling and restores ASD—like behaviors with BTBR mice
Source: Front Microbiol. 2025 Aug 22;16:1640149. doi: 10.3389/fmicb.2025.1640149 (PMC12411466; doi:10.3389/fmicb.2025.1640149)
Supplement: Supplementary file 3 [file Table_2.xlsx]

## Sheet: Sheet1
Primer	Sequence (5'to3')
slc1a2-F	CTGACTGTGTTTGGTGTCATCCTG
slc1a2-R	GCCTGACAACCCTGTGATTAAAC
slc1a3-F	CATCTCCAGTCTCGTCACAGGAATGG
slc1a3-R	GGAACATGTTCCTGATCAAATCC
Slc1a1-F	GCCATGACAACAATGTCTGAGAAC
Slc1a1-R	GCATGTAGCACATGATGATCTGGACGAT
Gabra1-F	GAACTGTCTTTGGAGTGACGACTG
Gabra1-R	TCTTTGGCTTTTCTGGAACCAC
Gabrb2-F	TCTCCACAGGTTCTTATCCCAGAT
Gabrb2-R	TGTAATTCCTAATGCAACCCGTG
Gabrg2-F	AGTTCTCCAGTTATGGATATCCTCGT
Gabrg2-R	CCACATAGTCACCAGAAGTTGTCTTC
Gabbr1-F	AACCTTATTGTGCTCTCATATGGCT
Gabbr1-R	CATCCAGTGTTGAGGTGAAGACC
Ahr-F	CTGGTTTTCTGGCAATGAATTTC
Ahr-R	AGCTGCCCTTTGGCATCAC
Cyp1b1-F	AGACATGACGGACGCCTTCAT
Cyp1b1-R	CCTGAACATCCGGGTATCTGGT
